# Supplementary material for: Computational and neural mechanisms of statistical pain learning
Source: Nat Commun. 2022 Nov 3;13:6613. doi: 10.1038/s41467-022-34283-9 (PMC9633765; doi:10.1038/s41467-022-34283-9)
Supplement: Supplementary file 4 — Source Data [file 41467_2022_34283_MOESM4_ESM.xlsx]

## Sheet: fig2a
subject	Generative p(H)	Rated p(H)
6	0.325	0.8
6	0.325	0.266667
6	0.325	0.633333
6	0.75	0.5
6	0.75	0.8
6	0.75	1
6	0.75	0.666667
6	0.75	0.3
6	0.25	0.7
6	0.25	0.433333
6	0.25	0.366667
6	0.25	0.4
6	0.475	0.133333
6	0.65	0.633333
6	0.2	0.433333
6	0.2	0.0666667
6	0.675	0.633333
6	0.675	0.433333
6	0.2	0.466667
6	0.5	0.833333
6	0.5	0.9
6	0.5	0.866667
6	0.475	0.233333
6	0.475	0.466667
6	0.8	0.733333
6	0.8	0.666667
6	0.8	0.5
6	0.8	0.9
6	0.8	0.633333
6	0.8	0.833333
6	0.8	0.466667
6	0.8	0.533333
6	0.8	0.566667
6	0.8	0.8
6	0.3	0.1
6	0.3	0.6
6	0.725	0.5
6	0.65	0.3
6	0.65	1
6	0.65	1
6	0.65	0.366667
6	0.2	0.6
6	0.2	0.3
6	0.2	0
6	0.2	0.3
6	0.2	0.2
6	0.2	0.233333
6	0.2	0.2
6	0.2	0.466667
6	0.5	0.866667
6	0.425	0.766667
6	0.4	0.233333
6	0.4	0.533333
6	0.4	0.566667
6	0.4	0.633333
6	0.4	0.5
6	0.4	0.7
6	0.4	1
6	0.75	0.733333
6	0.75	0.5
6	0.75	0.466667
6	0.75	0.5
6	0.75	0.633333
7	0.525	0.266667
7	0.475	0.566667
7	0.475	1
7	0.475	0.466667
7	0.475	0.5
7	0.475	0.5
7	0.475	0.133333
7	0.425	0.266667
7	0.425	1
7	0.425	0.666667
7	0.425	0.8
7	0.6	0.6
7	0.675	1
7	0.675	0.533333
7	0.65	0.3
7	0.65	0.733333
7	0.65	0.766667
7	0.65	0.3
7	0.65	0.333333
7	0.35	0.633333
7	0.35	0
7	0.35	0.5
7	0.45	0.7
7	0.675	0.566667
7	0.725	0.833333
7	0.725	1
7	0.725	0.366667
7	0.725	0.8
7	0.25	0.5
7	0.25	0
7	0.25	0.633333
7	0.725	0.366667
7	0.3	0.6
7	0.3	0.166667
7	0.75	1
7	0.275	0.4
7	0.6	0.4
7	0.5	0.466667
7	0.45	0.366667
7	0.45	0.533333
7	0.45	0
7	0.45	0.566667
7	0.425	0.366667
7	0.425	0.633333
7	0.425	0
7	0.425	0.5
7	0.425	0.633333
7	0.375	0
7	0.2	0.733333
7	0.2	1
7	0.2	0.633333
7	0.2	0.0333333
7	0.2	0.7
7	0.375	0.6
7	0.375	0.4
7	0.725	0.633333
7	0.725	0.633333
7	0.25	0.4
7	0.25	0.366667
7	0.25	0
8	0.4	0
8	0.4	0.9
8	0.4	0.733333
8	0.4	0.533333
8	0.4	0.7
8	0.35	0.433333
8	0.2	0.166667
8	0.2	0.366667
8	0.2	0.133333
8	0.2	0.566667
8	0.2	0.133333
8	0.2	0.1
8	0.2	0.333333
8	0.675	0.9
8	0.175	0.2
8	0.175	0.866667
8	0.175	0.5
8	0.175	0.266667
8	0.175	0
8	0.35	0.833333
8	0.35	0.133333
8	0.35	0.3
8	0.35	0.233333
8	0.35	0.333333
8	0.725	0.566667
8	0.65	0.533333
8	0.2	0.3
8	0.2	0.166667
8	0.625	0.866667
8	0.375	0.633333
8	0.375	0.366667
8	0.375	0.533333
8	0.375	0.833333
8	0.375	0.466667
8	0.75	0.5
8	0.75	0.633333
8	0.75	0.866667
8	0.75	0.766667
8	0.45	0.433333
8	0.45	0.2
8	0.4	0.533333
8	0.4	0.3
8	0.8	0.433333
8	0.8	0.833333
8	0.8	0.9
8	0.8	0.4
8	0.8	0.9
8	0.475	0.133333
8	0.475	0.2
8	0.475	0.3
8	0.4	0.733333
8	0.4	0.766667
8	0.4	0.966667
8	0.4	0.4
8	0.7	0.733333
8	0.2	0.5
8	0.8	0.6
8	0.8	0.5
8	0.8	0.833333
8	0.8	0.666667
8	0.8	0.533333
8	0.8	0.766667
9	0.4	0.266667
9	0.4	0.6
9	0.4	0.3
9	0.4	0.333333
9	0.4	0.433333
9	0.35	1
9	0.7	0.833333
9	0.2	0.233333
9	0.2	0.7
9	0.2	0.233333
9	0.2	0.333333
9	0.2	0.533333
9	0.2	0.7
9	0.55	0.6
9	0.475	0.266667
9	0.475	0.166667
9	0.475	0.233333
9	0.475	0.866667
9	0.475	0.666667
9	0.475	0.933333
9	0.525	0.166667
9	0.525	0.366667
9	0.475	0.266667
9	0.475	0.3
9	0.475	0.466667
9	0.475	1
9	0.675	0.7
9	0.675	0.766667
9	0.675	0.833333
9	0.675	0.633333
9	0.25	0.6
9	0.25	0.0666667
9	0.725	1
9	0.225	0.2
9	0.225	0.3
9	0.225	0.433333
9	0.225	0.633333
9	0.225	0
9	0.825	0.633333
9	0.475	0.1
9	0.675	0.266667
9	0.475	0
9	0.475	0.533333
9	0.475	0.333333
9	0.475	0.3
9	0.475	0.2
9	0.425	0.6
9	0.425	0.466667
9	0.425	0.666667
9	0.425	0.533333
9	0.575	0.233333
9	0.575	0.7
9	0.575	0.833333
9	0.575	0.266667
9	0.575	0.8
9	0.3	0.433333
9	0.3	0.266667
9	0.3	0.533333
9	0.3	0.666667
9	0.6	0.233333
9	0.6	0.233333
9	0.6	0.2
9	0.6	0.733333
10	0.4	0.4
10	0.4	0.366667
10	0.4	1
10	0.4	0.733333
10	0.4	0.266667
10	0.35	0.3
10	0.2	0.8
10	0.2	0.866667
10	0.2	0.766667
10	0.2	0.2
10	0.2	0.2
10	0.2	0
10	0.65	0.8
10	0.65	0.3
10	0.65	0.766667
10	0.325	0.933333
10	0.325	0.5
10	0.325	0.166667
10	0.325	0.333333
10	0.325	0.5
10	0.625	0.633333
10	0.625	0.666667
10	0.625	0.9
10	0.625	0.5
10	0.375	0.266667
10	0.825	0.766667
10	0.825	0.466667
10	0.825	0.7
10	0.825	0.766667
10	0.825	0.866667
10	0.825	0.566667
10	0.825	0.5
10	0.825	0.866667
10	0.5	0.2
10	0.5	0.666667
10	0.5	0.266667
10	0.575	0.466667
10	0.575	0.2
10	0.575	0.266667
10	0.525	0.9
10	0.525	0.4
10	0.525	0.466667
10	0.525	0.666667
10	0.525	0.333333
10	0.525	0.766667
10	0.35	0.4
10	0.8	0.6
10	0.4	0.7
10	0.825	0
10	0.5	0.866667
10	0.5	0.7
10	0.45	0.366667
10	0.45	0.4
10	0.45	0.733333
10	0.45	0.6
10	0.45	0.466667
10	0.625	0.766667
10	0.625	0.333333
10	0.625	0.633333
10	0.625	0.5
10	0.625	0.5
11	0.6	0.466667
11	0.6	0.4
11	0.2	0.0666667
11	0.2	0.466667
11	0.2	0.466667
11	0.65	0.533333
11	0.65	0.533333
11	0.475	0.2
11	0.525	0.8
11	0.825	0.9
11	0.825	0.933333
11	0.825	0.9
11	0.575	0.166667
11	0.275	0.333333
11	0.275	0.266667
11	0.7	0.9
11	0.7	0.866667
11	0.7	0.833333
11	0.325	0.266667
11	0.325	0.633333
11	0.325	0.233333
11	0.7	0.733333
11	0.7	0.766667
11	0.2	0.4
11	0.8	0.333333
11	0.275	0.4
11	0.275	0.633333
11	0.275	0.233333
11	0.275	0.333333
11	0.275	0.733333
11	0.675	0.833333
11	0.675	0.5
11	0.675	0.533333
11	0.625	0.7
11	0.625	0.333333
11	0.175	0.633333
11	0.3	0.0666667
11	0.3	0.566667
11	0.3	0.5
11	0.3	0.566667
11	0.3	0.633333
11	0.175	0.7
11	0.175	0.4
11	0.45	0.766667
11	0.45	0.7
11	0.45	0.633333
11	0.45	0.566667
11	0.45	0.433333
11	0.45	0.5
11	0.475	0.3
11	0.475	0.766667
11	0.475	0.666667
11	0.475	0.7
11	0.55	0.666667
11	0.55	0.666667
11	0.55	0.533333
11	0.55	0.4
11	0.725	0.333333
11	0.725	0.533333
11	0.725	0.866667
11	0.725	0.6
13	0.25	0.9
13	0.25	0.5
13	0.25	0
13	0.25	0
13	0.25	1
13	0.25	0
13	0.85	0.733333
13	0.375	0.566667
13	0.675	0.4
13	0.675	0.9
13	0.275	0.566667
13	0.7	0.866667
13	0.7	0
13	0.5	0.633333
13	0.525	0.466667
13	0.525	0.5
13	0.575	0.966667
13	0.425	0.9
13	0.425	0.366667
13	0.425	0.1
13	0.625	0.533333
13	0.625	1
13	0.625	0.3
13	0.4	0.466667
13	0.725	0.766667
13	0.725	0.4
13	0.725	0.533333
13	0.375	1
13	0.375	0.6
13	0.825	0.666667
13	0.825	0.533333
13	0.5	1
13	0.775	0.733333
13	0.4	0.466667
13	0.4	0.466667
13	0.65	1
13	0.65	1
13	0.65	0.566667
13	0.25	0
13	0.25	0
13	0.825	0.7
13	0.825	0.333333
13	0.825	0.566667
13	0.35	0.633333
13	0.55	0.7
13	0.55	0.6
13	0.55	0.566667
13	0.55	0.333333
13	0.6	0.633333
13	0.6	0.1
13	0.6	0.466667
13	0.6	0.533333
13	0.6	0.566667
13	0.6	0.4
13	0.6	0.433333
13	0.6	1
13	0.6	0.4
13	0.225	0.7
13	0.225	0.0333333
14	0.525	0.633333
14	0.525	0.666667
14	0.525	0.633333
14	0.525	0.7
14	0.525	0.3
14	0.525	0.833333
14	0.525	0.766667
14	0.525	0.333333
14	0.525	0.9
14	0.5	0.566667
14	0.5	0.333333
14	0.5	0.733333
14	0.5	0.366667
14	0.275	0.466667
14	0.275	0.433333
14	0.275	0.266667
14	0.625	0.5
14	0.625	0.733333
14	0.425	0.233333
14	0.425	0.633333
14	0.425	0.466667
14	0.425	0
14	0.425	0.266667
14	0.425	0.0666667
14	0.425	0.3
14	0.625	0.633333
14	0.3	0.466667
14	0.3	0.3
14	0.3	0.666667
14	0.625	0.2
14	0.625	0
14	0.625	0.366667
14	0.625	0.333333
14	0.575	0.466667
14	0.575	1
14	0.575	0.2
14	0.575	0.5
14	0.625	0.866667
14	0.4	0.233333
14	0.45	0.266667
14	0.5	0.3
14	0.5	0.3
14	0.45	0.4
14	0.525	0.333333
14	0.525	0
14	0.55	0.366667
14	0.55	0.566667
14	0.55	0.633333
14	0.55	0.366667
14	0.55	0.6
14	0.55	0.666667
14	0.6	0.9
14	0.55	0.2
14	0.425	0.366667
14	0.55	0.566667
14	0.375	0.566667
14	0.375	0.666667
14	0.375	0.333333
14	0.375	0.4
14	0.725	0.433333
14	0.475	0.6
14	0.475	0.333333
14	0.475	0.833333
15	0.4	0.766667
15	0.4	0.4
15	0.4	0.166667
15	0.4	0.366667
15	0.4	1
15	0.35	0.1
15	0.2	0.466667
15	0.2	0.333333
15	0.2	0.633333
15	0.2	0.2
15	0.2	0.733333
15	0.2	0.666667
15	0.65	0.4
15	0.65	0.133333
15	0.35	0.333333
15	0.35	0.3
15	0.35	0.333333
15	0.675	0.766667
15	0.25	0.866667
15	0.25	0.333333
15	0.25	0.766667
15	0.25	0.166667
15	0.25	0.333333
15	0.725	0.233333
15	0.45	0.0666667
15	0.45	0.466667
15	0.45	0.9
15	0.45	0.333333
15	0.45	0.766667
15	0.725	0.666667
15	0.725	0.566667
15	0.725	0.366667
15	0.25	0.433333
15	0.6	0.4
15	0.6	0.266667
15	0.6	0.9
15	0.15	1
15	0.15	0.666667
15	0.15	0.366667
15	0.525	0.466667
15	0.525	0.3
15	0.45	0.933333
15	0.45	0.633333
15	0.45	0.266667
15	0.45	0.2
15	0.45	0.1
15	0.45	0.633333
15	0.45	0.566667
15	0.4	0.733333
15	0.6	0.366667
15	0.15	1
15	0.15	0.766667
15	0.15	0.7
15	0.15	0.433333
15	0.15	0.6
15	0.15	0.266667
15	0.15	0.233333
15	0.15	0.8
15	0.525	0.333333
15	0.85	0.533333
15	0.85	0.733333
16	0.35	0.366667
16	0.35	0.3
16	0.35	0.633333
16	0.35	0.7
16	0.35	0.333333
16	0.35	0.366667
16	0.35	0.3
16	0.35	0.566667
16	0.35	1
16	0.65	0.933333
16	0.65	0.366667
16	0.475	0.333333
16	0.475	1
16	0.475	0.4
16	0.475	0.666667
16	0.475	0.4
16	0.475	0
16	0.475	0.5
16	0.475	0.266667
16	0.475	1
16	0.475	0.633333
16	0.35	0.366667
16	0.725	0.366667
16	0.725	0.4
16	0.725	0
16	0.725	0.366667
16	0.35	0.933333
16	0.3	0.3
16	0.3	0.7
16	0.625	0.6
16	0.625	0.433333
16	0.625	0.366667
16	0.625	1
16	0.625	0.433333
16	0.2	0.633333
16	0.525	0.6
16	0.525	1
16	0.525	0.666667
16	0.525	0.333333
16	0.7	0.433333
16	0.7	0.333333
16	0.7	0.4
16	0.7	0.366667
16	0.7	0.4
16	0.7	0.466667
16	0.45	0.366667
16	0.45	0.366667
16	0.45	0.366667
16	0.45	0.633333
16	0.45	0.633333
16	0.45	0.333333
16	0.75	0.266667
16	0.525	0.466667
16	0.25	0.3
16	0.7	0.3
16	0.7	0.733333
16	0.4	0.3
16	0.25	0.866667
16	0.25	0.666667
16	0.25	0.3
16	0.25	0.666667
16	0.25	0.3
16	0.65	0.4
16	0.65	0.433333
16	0.65	0.433333
17	0.575	1
17	0.4	0.133333
17	0.375	0.3
17	0.375	0.366667
17	0.325	0.466667
17	0.325	0.666667
17	0.325	0.466667
17	0.325	0.433333
17	0.325	0
17	0.325	0.4
17	0.325	0.3
17	0.325	0.866667
17	0.35	0.366667
17	0.275	0.566667
17	0.275	0.6
17	0.275	0.566667
17	0.675	0.433333
17	0.55	0.666667
17	0.575	0.6
17	0.525	0.566667
17	0.5	0.433333
17	0.375	0.566667
17	0.375	0.6
17	0.375	0
17	0.375	0.3
17	0.525	0.633333
17	0.175	0.566667
17	0.7	0.4
17	0.65	0.6
17	0.65	0.633333
17	0.65	0.433333
17	0.5	1
17	0.5	0.233333
17	0.5	1
17	0.5	0.3
17	0.5	0.433333
17	0.5	0.7
17	0.575	0.366667
17	0.575	0.7
17	0.575	0.566667
17	0.575	0.3
17	0.575	0.633333
17	0.575	0.333333
17	0.575	0.566667
17	0.575	0.3
17	0.575	0.333333
17	0.4	0.633333
17	0.725	0.7
17	0.275	0.5
17	0.35	0.3
17	0.35	0.3
17	0.675	0.266667
17	0.225	0.333333
17	0.225	0.3
17	0.225	0.466667
17	0.225	0.166667
17	0.225	0.2
17	0.575	0.3
17	0.575	0.3
17	0.575	0.666667
17	0.575	0.7
18	0.4	0.5
18	0.4	0.333333
18	0.4	0.366667
18	0.4	0.833333
18	0.4	0.333333
18	0.35	0.266667
18	0.2	0
18	0.2	0.833333
18	0.2	0.266667
18	0.2	0
18	0.2	0.3
18	0.2	0.3
18	0.2	0.4
18	0.65	0.6
18	0.65	0.3
18	0.65	0.366667
18	0.15	0.633333
18	0.6	0.733333
18	0.6	0.7
18	0.6	0.733333
18	0.6	0.766667
18	0.525	0.266667
18	0.525	0.333333
18	0.525	0.333333
18	0.45	0.4
18	0.6	0.766667
18	0.6	0.266667
18	0.6	0.6
18	0.6	0.333333
18	0.6	0.433333
18	0.6	0.466667
18	0.5	0.7
18	0.375	0.6
18	0.375	0.333333
18	0.6	0.333333
18	0.6	0.633333
18	0.45	0.566667
18	0.525	0.3
18	0.525	0.333333
18	0.525	0.533333
18	0.525	0.433333
18	0.525	0.333333
18	0.65	0.9
18	0.65	0.7
18	0.225	0.366667
18	0.225	0.433333
18	0.225	0.3
18	0.225	0.133333
18	0.225	0.2
18	0.325	0.3
18	0.775	0.7
18	0.775	0.666667
18	0.375	0.366667
18	0.425	0.333333
18	0.425	0.633333
18	0.525	0.7
18	0.525	0.5
18	0.525	0.3
18	0.525	0.366667
18	0.525	0.333333
18	0.525	0.5
19	0.7	0.366667
19	0.7	0.4
19	0.7	0.4
19	0.7	0.3
19	0.7	0.133333
19	0.7	0.566667
19	0.7	0.333333
19	0.425	0
19	0.4	0.633333
19	0.4	0.5
19	0.4	0.633333
19	0.4	0.6
19	0.4	0.166667
19	0.375	0.633333
19	0.4	0.833333
19	0.7	0.733333
19	0.7	0.766667
19	0.7	0.2
19	0.7	0.566667
19	0.575	0.466667
19	0.575	0.466667
19	0.675	1
19	0.525	0
19	0.525	0
19	0.525	0.633333
19	0.525	0.366667
19	0.475	0.733333
19	0.475	0.4
19	0.475	0.266667
19	0.525	0.566667
19	0.525	0.666667
19	0.525	0.366667
19	0.525	0.466667
19	0.525	1
19	0.25	0.6
19	0.75	1
19	0.75	0.7
19	0.75	0.733333
19	0.75	0.5
19	0.35	0.8
19	0.475	0.333333
19	0.475	0
19	0.475	0.633333
19	0.475	1
19	0.475	0.666667
19	0.475	0.6
19	0.45	0.6
19	0.825	0.466667
19	0.825	0.7
19	0.825	0.766667
19	0.275	0.366667
19	0.275	0.266667
19	0.5	0.633333
19	0.55	0.4
19	0.55	0.466667
19	0.55	0.5
19	0.55	0.5
19	0.55	0.266667
19	0.55	0.4
19	0.55	0.466667
19	0.5	0.0666667
19	0.6	0.133333
19	0.6	0
19	0.6	0.433333
20	0.4	0.733333
20	0.4	0.366667
20	0.4	0.366667
20	0.4	0.4
20	0.4	0.7
20	0.7	0.4
20	0.2	0.4
20	0.2	0.7
20	0.2	0.7
20	0.2	0.266667
20	0.2	0.4
20	0.2	0.4
20	0.325	0.666667
20	0.325	0.7
20	0.325	0.633333
20	0.325	0.4
20	0.325	0.333333
20	0.8	0.7
20	0.8	0.7
20	0.525	0.366667
20	0.525	0.566667
20	0.475	0.7
20	0.475	0.7
20	0.475	0.266667
20	0.475	0.633333
20	0.625	0.633333
20	0.625	0.333333
20	0.625	0.633333
20	0.625	0.3
20	0.3	0.9
20	0.3	0.366667
20	0.3	0.333333
20	0.3	0.666667
20	0.3	0.633333
20	0.3	0.666667
20	0.3	0.366667
20	0.3	0.633333
20	0.475	0.233333
20	0.225	0.3
20	0.85	0.4
20	0.85	0.3
20	0.85	0.666667
20	0.425	0.3
20	0.425	0.333333
20	0.825	0.333333
20	0.325	0.9
20	0.325	0.6
20	0.325	0.666667
20	0.325	0.633333
20	0.325	0.666667
20	0.3	0.633333
20	0.2	0.666667
20	0.2	0.733333
20	0.6	0.666667
20	0.6	0.733333
20	0.6	0.666667
20	0.6	0.333333
20	0.6	0.633333
20	0.6	0.333333
20	0.6	0.266667
20	0.55	0.666667
20	0.575	0.266667
20	0.525	0.3
21	0.525	0.5
21	0.55	0.6
21	0.55	0.633333
21	0.55	0.333333
21	0.55	0.766667
21	0.55	0.633333
21	0.55	0
21	0.55	0.466667
21	0.55	0.0666667
21	0.55	0.533333
21	0.7	0.633333
21	0.7	0.8
21	0.3	0
21	0.825	0
21	0.825	0.866667
21	0.825	0.933333
21	0.425	0.933333
21	0.425	0.2
21	0.5	0.8
21	0.175	0.2
21	0.55	0.0666667
21	0.525	1
21	0.525	0.566667
21	0.5	0
21	0.5	0.766667
21	0.275	0.866667
21	0.275	0.833333
21	0.275	0
21	0.625	0.933333
21	0.325	0.466667
21	0.6	0
21	0.6	0.933333
21	0.275	0.633333
21	0.275	0.3
21	0.325	0.1
21	0.775	0.566667
21	0.4	0.433333
21	0.45	0.4
21	0.325	0
21	0.325	0.933333
21	0.325	0.1
21	0.325	0.766667
21	0.5	0.4
21	0.5	0
21	0.5	0.433333
21	0.5	0.266667
21	0.5	0.733333
21	0.5	0.766667
21	0.5	0.4
22	0.25	0
22	0.625	0.433333
22	0.625	0.433333
22	0.625	0.333333
22	0.625	0.4
22	0.5	0.533333
22	0.45	0.366667
22	0.45	0.4
22	0.45	0.933333
22	0.45	0.4
22	0.45	0.4
22	0.45	0
22	0.45	1
22	0.45	0
22	0.45	0.566667
22	0.375	0.366667
22	0.375	0.333333
22	0.55	0.366667
22	0.375	0.266667
22	0.375	0.166667
22	0.35	1
22	0.35	0.266667
22	0.825	0.566667
22	0.4	0.733333
22	0.4	0
22	0.4	0.333333
22	0.4	0.333333
22	0.4	0.666667
22	0.4	0.7
22	0.7	1
22	0.2	0.366667
22	0.2	0.6
22	0.2	0.7
22	0.2	0.4
22	0.2	0.266667
22	0.2	0.733333
22	0.5	0.866667
22	0.5	1
22	0.175	0.366667
22	0.575	0.666667
22	0.575	0.666667
22	0.575	0.533333
22	0.575	0.566667
22	0.575	0.333333
22	0.575	0.6
22	0.475	0.666667
22	0.475	1
22	0.475	0.733333
22	0.425	0.166667
22	0.425	0.7
22	0.425	1
22	0.425	0.333333
22	0.425	0.633333
22	0.425	0.4
22	0.425	0.633333
22	0.425	0.266667
22	0.425	0.2
22	0.5	0.6
22	0.525	0.533333
22	0.525	1
23	0.4	0.366667
23	0.4	0.6
23	0.4	0.433333
23	0.4	0.366667
23	0.4	0.4
23	0.7	0.433333
23	0.2	0.166667
23	0.2	0.466667
23	0.2	0.566667
23	0.2	0.433333
23	0.2	0.366667
23	0.2	0.266667
23	0.35	0.4
23	0.35	0.0666667
23	0.675	0.766667
23	0.525	0.466667
23	0.525	0.266667
23	0.525	0.7
23	0.525	0.333333
23	0.525	0.3
23	0.525	0.4
23	0.525	0.7
23	0.525	0.2
23	0.525	0.6
23	0.65	0.766667
23	0.4	0.633333
23	0.4	0.433333
23	0.4	0.6
23	0.4	0.533333
23	0.4	0.166667
23	0.45	0.733333
23	0.45	0.466667
23	0.45	0.333333
23	0.45	0.366667
23	0.45	0.233333
23	0.45	0.733333
23	0.375	0.766667
23	0.575	0.533333
23	0.575	0.333333
23	0.575	0.633333
23	0.575	0.266667
23	0.675	0.766667
23	0.25	0.6
23	0.5	0.5
23	0.5	0.233333
23	0.775	0.166667
23	0.275	0.533333
23	0.275	0.4
23	0.275	0.766667
23	0.275	0.7
23	0.55	0.5
23	0.55	0.666667
23	0.55	0.6
23	0.55	0.533333
23	0.55	0.3
23	0.55	0.5
23	0.55	0.533333
23	0.55	0.633333
23	0.55	0.733333
23	0.55	0.533333
23	0.275	0.533333
23	0.275	0.5
23	0.275	0.366667
24	0.4	0.566667
24	0.4	0.966667
24	0.4	0.266667
24	0.4	0.466667
24	0.4	0.566667
24	0.35	0.2
24	0.2	0.933333
24	0.2	0.3
24	0.2	0.466667
24	0.2	0.333333
24	0.2	0.3
24	0.2	0.266667
24	0.675	0.8
24	0.675	0.733333
24	0.675	0.733333
24	0.675	0.2
24	0.675	0.533333
24	0.2	0.666667
24	0.625	0.566667
24	0.625	0.4
24	0.825	0.466667
24	0.675	0.733333
24	0.675	0.666667
24	0.675	0.433333
24	0.4	0.566667
24	0.425	0.233333
24	0.425	0.666667
24	0.4	0.7
24	0.4	0.9
24	0.4	0.733333
24	0.4	0.433333
24	0.4	0.866667
24	0.4	0.466667
24	0.4	0.766667
24	0.4	0.233333
24	0.65	0.666667
24	0.625	0.666667
24	0.625	0.566667
24	0.625	0.166667
24	0.3	0.566667
24	0.3	0.333333
24	0.3	0.766667
24	0.3	0.233333
24	0.3	0.166667
24	0.3	0.133333
24	0.8	0.7
24	0.8	0.366667
24	0.8	0.666667
24	0.8	0.266667
24	0.525	0.566667
24	0.525	0.266667
24	0.525	0.166667
24	0.5	0.433333
24	0.5	0.266667
24	0.5	0.366667
24	0.5	0.7
24	0.5	0.2
24	0.5	0.3
24	0.5	0.7
24	0.5	0.366667
24	0.55	0.4
25	0.4	0.366667
25	0.4	0.233333
25	0.4	0.733333
25	0.4	0.1
25	0.4	0.666667
25	0.35	0.533333
25	0.2	0.433333
25	0.2	0.233333
25	0.2	0.6
25	0.2	0
25	0.2	0.3
25	0.25	0.2
25	0.25	0.233333
25	0.25	0.333333
25	0.675	0.933333
25	0.675	0.733333
25	0.15	0.366667
25	0.625	0.866667
25	0.625	0.733333
25	0.625	0.833333
25	0.5	0.366667
25	0.4	0.666667
25	0.4	0.7
25	0.575	0.766667
25	0.25	0.433333
25	0.25	0.333333
25	0.25	0.7
25	0.25	0.566667
25	0.7	0.333333
25	0.7	0.633333
25	0.7	0.666667
25	0.7	0.633333
25	0.6	0.7
25	0.65	0.633333
25	0.65	0.3
25	0.4	0.166667
25	0.475	0.7
25	0.475	0.3
25	0.475	1
25	0.475	0.7
25	0.55	0.6
25	0.55	0.6
25	0.8	0.333333
25	0.8	0.933333
25	0.8	0.8
25	0.8	0.7
25	0.8	0.366667
25	0.8	0.5
25	0.225	0.266667
25	0.225	0.333333
25	0.225	0.266667
25	0.225	0.6
25	0.225	0.633333
25	0.5	0.566667
25	0.475	0.266667
25	0.475	0.666667
25	0.475	0.633333
25	0.475	0.566667
25	0.525	0.5
25	0.525	0.566667
25	0.525	0.566667
26	0.4	0.533333
26	0.4	0.933333
26	0.4	0.466667
26	0.4	0.4
26	0.4	0.366667
26	0.35	0.233333
26	0.7	0.266667
26	0.2	0.5
26	0.2	0.433333
26	0.2	0.666667
26	0.2	0.666667
26	0.2	0.833333
26	0.2	0.7
26	0.45	0.3
26	0.45	0.5
26	0.45	0.833333
26	0.775	0.233333
26	0.775	0.266667
26	0.775	0.266667
26	0.775	0.6
26	0.775	0.266667
26	0.775	0.833333
26	0.775	0.6
26	0.775	0.3
26	0.775	0.5
26	0.7	0.233333
26	0.7	0.166667
26	0.7	0.333333
26	0.7	0.166667
26	0.7	0.233333
26	0.325	0.766667
26	0.325	0.633333
26	0.325	0.2
26	0.375	0.566667
26	0.775	0.1
26	0.775	0.433333
26	0.225	0.333333
26	0.575	0.333333
26	0.45	0.433333
26	0.45	0.433333
26	0.45	0.133333
26	0.45	0.366667
26	0.45	0.233333
26	0.45	0.2
26	0.475	0.5
26	0.475	0.2
26	0.75	0.633333
26	0.75	0.233333
26	0.75	0
26	0.325	0.533333
26	0.425	0.166667
26	0.425	0.7
26	0.425	0.266667
26	0.45	0.6
26	0.45	0.8
26	0.475	0.133333
26	0.475	0.333333
26	0.45	0.533333
26	0.45	0.4
26	0.45	0.233333
26	0.45	0.533333
26	0.425	0.333333
26	0.425	0.466667
27	0.65	0.366667
27	0.625	0.4
27	0.625	0.633333
27	0.625	0.866667
27	0.475	0.8
27	0.425	0.466667
27	0.425	1
27	0.425	0.533333
27	0.425	0.233333
27	0.425	0.466667
27	0.325	0.466667
27	0.325	0.266667
27	0.475	0.733333
27	0.525	0.233333
27	0.525	0.366667
27	0.525	1
27	0.4	0.3
27	0.4	0.233333
27	0.475	0.4
27	0.475	0.433333
27	0.475	0.5
27	0.475	0.766667
27	0.475	0.266667
27	0.775	0.733333
27	0.425	0.1
27	0.425	0.466667
27	0.55	0.4
27	0.3	0.3
27	0.3	0.233333
27	0.3	0.433333
27	0.3	0.433333
27	0.3	0.233333
27	0.3	0.6
27	0.3	0.433333
27	0.3	0.1
27	0.725	0.266667
27	0.725	0.533333
27	0.45	0.433333
27	0.55	0.466667
27	0.55	0.133333
27	0.6	0.333333
27	0.6	0.633333
27	0.6	0.933333
27	0.6	0.4
27	0.575	0.7
27	0.575	0.733333
27	0.525	0.633333
27	0.525	0.8
27	0.525	0.566667
27	0.325	0.333333
27	0.6	0.666667
27	0.6	0.8
27	0.6	0.466667
27	0.6	0.533333
27	0.6	0.766667
27	0.6	0.9
27	0.6	0.833333
27	0.5	0.7
27	0.5	0.166667
27	0.5	0
27	0.5	0.433333
27	0.575	0.6
27	0.575	0.333333
28	0.4	0.7
28	0.4	0.5
28	0.4	0.566667
28	0.4	0.866667
28	0.4	0.5
28	0.35	0.766667
28	0.7	0.766667
28	0.2	0.133333
28	0.2	0.433333
28	0.2	0.466667
28	0.2	0.3
28	0.2	0.433333
28	0.2	0.566667
28	0.4	0.666667
28	0.4	0.9
28	0.4	0.2
28	0.4	0.166667
28	0.4	0.733333
28	0.35	0.2
28	0.2	0.8
28	0.2	0.366667
28	0.2	0.966667
28	0.2	0.4
28	0.2	0.433333
28	0.2	0.5
28	0.2	0.5
28	0.55	0.166667
28	0.55	0.3
28	0.55	0.5
28	0.575	0.0333333
28	0.575	0.966667
28	0.575	0.533333
28	0.575	0.566667
28	0.575	0.666667
28	0.625	0.4
28	0.625	0.0333333
28	0.625	0.166667
28	0.625	0.0333333
28	0.4	0.2
28	0.225	0.366667
28	0.225	0.233333
28	0.75	0.7
28	0.75	0.8
28	0.75	0.433333
28	0.75	0.9
28	0.75	0.966667
28	0.75	0.633333
28	0.25	0.566667
28	0.25	0.166667
28	0.25	0.866667
28	0.25	0.366667
28	0.45	0.366667
28	0.425	0.433333
28	0.35	0.233333
28	0.35	0.566667
28	0.35	0.866667
28	0.35	0.166667
28	0.35	0.5
28	0.35	0.466667
28	0.325	0
28	0.325	0.766667
28	0.325	0.866667
28	0.325	0.266667
29	0.4	0.7
29	0.4	0.266667
29	0.4	0.566667
29	0.4	0.466667
29	0.4	0.733333
29	0.35	0.3
29	0.7	0.566667
29	0.2	0.266667
29	0.2	0.2
29	0.2	0.633333
29	0.2	0.533333
29	0.2	0.166667
29	0.2	0.433333
29	0.2	0.366667
29	0.2	0.466667
29	0.2	0.333333
29	0.2	0.3
29	0.2	0.466667
29	0.2	0.533333
29	0.2	0.366667
29	0.2	0.2
29	0.825	0.7
29	0.825	0.366667
29	0.275	0.633333
29	0.275	0.333333
29	0.625	0.6
29	0.35	0.533333
29	0.35	0.333333
29	0.35	0.466667
29	0.35	0.633333
29	0.35	0.566667
29	0.35	0.233333
29	0.35	0.6
29	0.35	0.6
29	0.35	0.333333
29	0.35	0.7
29	0.35	0.5
29	0.425	0.5
29	0.625	0.333333
29	0.625	0.366667
29	0.625	0.6
29	0.625	0.766667
29	0.625	0.5
29	0.625	0.633333
29	0.35	0.6
29	0.2	0.433333
29	0.2	0.366667
29	0.2	0.4
29	0.2	0.7
29	0.7	0.733333
29	0.7	0.433333
29	0.7	0.5
29	0.7	0.6
29	0.7	0.633333
29	0.175	0.3
29	0.175	0.5
29	0.175	0.7
29	0.45	0.2
29	0.45	0.566667
29	0.45	0.366667
29	0.45	0.366667
29	0.45	0.266667
30	0.4	0.666667
30	0.4	0.7
30	0.4	0.8
30	0.4	0.2
30	0.4	0.2
30	0.425	0.933333
30	0.7	1
30	0.2	0.0666667
30	0.2	0.233333
30	0.2	0.466667
30	0.2	0.0666667
30	0.2	0
30	0.2	0.4
30	0.4	0.3
30	0.375	0.5
30	0.75	0.9
30	0.75	0.366667
30	0.275	0.533333
30	0.275	1
30	0.275	0.9
30	0.275	0
30	0.675	0.633333
30	0.675	0.833333
30	0.675	0.733333
30	0.35	0
30	0.8	0.466667
30	0.8	0.766667
30	0.45	0.2
30	0.45	0.0666667
30	0.45	0.5
30	0.45	1
30	0.525	0.9
30	0.525	1
30	0.525	1
30	0.525	0.666667
30	0.425	0.266667
30	0.55	0.666667
30	0.55	1
30	0.55	0.566667
30	0.55	0.833333
30	0.55	0.933333
30	0.55	0.733333
30	0.55	0.266667
30	0.55	0.8
30	0.4	0.7
30	0.4	0
30	0.4	0.766667
30	0.4	0.166667
30	0.475	0.766667
30	0.75	0.866667
30	0.4	0.2
30	0.4	0
30	0.4	0.466667
30	0.4	0.5
30	0.4	0.366667
30	0.825	0.766667
30	0.825	0
30	0.825	0.9
30	0.825	0.533333
30	0.475	0.7
31	0.4	0.533333
31	0.4	0.7
31	0.4	0.6
31	0.4	0.7
31	0.425	0.4
31	0.7	0.433333
31	0.2	0.166667
31	0.2	0.333333
31	0.2	0.4
31	0.2	0.7
31	0.2	0.433333
31	0.2	0.9
31	0.6	0.566667
31	0.6	0.7
31	0.6	0.533333
31	0.325	0.166667
31	0.325	0.7
31	0.325	0.266667
31	0.675	0.366667
31	0.675	0.366667
31	0.675	0.233333
31	0.575	0.533333
31	0.575	0.666667
31	0.575	0.433333
31	0.475	0.433333
31	0.45	0.3
31	0.45	1
31	0.45	0.233333
31	0.45	0.633333
31	0.45	0.3
31	0.45	0.633333
31	0.275	0.333333
31	0.775	0.7
31	0.775	0.566667
31	0.775	0.666667
31	0.775	0.666667
31	0.525	0.5
31	0.75	0.433333
31	0.75	0.666667
31	0.75	0.266667
31	0.75	0.733333
31	0.75	0.333333
31	0.45	0.433333
31	0.45	0.4
31	0.45	0.5
31	0.45	0.366667
31	0.45	0.733333
31	0.45	0.3
31	0.45	0.633333
31	0.45	0.333333
31	0.45	0.666667
31	0.45	0.3
31	0.375	0.633333
31	0.375	0.566667
31	0.375	0.666667
31	0.375	0.433333
31	0.375	0.3
31	0.375	0.566667
31	0.375	0.533333
31	0.375	0.366667
31	0.375	0.4
31	0.375	0.5
32	0.4	0.966667
32	0.4	0.433333
32	0.4	0.433333
32	0.4	0.433333
32	0.4	0.366667
32	0.7	0.566667
32	0.2	0.366667
32	0.2	0.466667
32	0.2	0.433333
32	0.2	0.433333
32	0.2	0.4
32	0.2	0.7
32	0.275	0
32	0.4	0.5
32	0.4	0.366667
32	0.4	0.566667
32	0.4	0.433333
32	0.4	0.466667
32	0.4	0.433333
32	0.675	0.433333
32	0.2	0.433333
32	0.475	0.366667
32	0.45	0.566667
32	0.45	0.433333
32	0.45	0.533333
32	0.4	0.733333
32	0.425	0.5
32	0.275	0.433333
32	0.275	0.433333
32	0.275	0.533333
32	0.4	0.5
32	0.4	0.533333
32	0.4	0.333333
32	0.6	0.5
32	0.6	0.733333
32	0.55	0.5
32	0.55	0.433333
32	0.45	0.566667
32	0.45	0.533333
32	0.45	0.6
32	0.45	0.433333
32	0.45	0.1
32	0.45	0.6
32	0.45	0.6
32	0.45	0.533333
32	0.45	0.433333
32	0.5	0.433333
32	0.5	1
32	0.5	0.533333
32	0.7	0.533333
32	0.7	0.433333
32	0.375	0.5
32	0.375	0.1
32	0.375	0.533333
32	0.75	0.8
32	0.75	0.766667
32	0.2	0.6
32	0.2	0.533333
32	0.2	0.366667
32	0.2	0.466667
32	0.2	0.633333
33	0.65	0.266667
33	0.65	0.266667
33	0.65	1
33	0.3	0.733333
33	0.675	0.6
33	0.675	0.3
33	0.675	0.3
33	0.675	0.3
33	0.2	0.666667
33	0.2	0.4
33	0.35	0.4
33	0.35	0.2
33	0.35	0.433333
33	0.5	0.733333
33	0.5	0
33	0.5	0.433333
33	0.4	1
33	0.4	0.7
33	0.45	0.733333
33	0.45	0.233333
33	0.45	0.566667
33	0.45	0.0666667
33	0.65	0.733333
33	0.65	0.733333
33	0.65	0.766667
33	0.65	0.733333
33	0.7	0
33	0.7	0.766667
33	0.7	0.833333
33	0.7	0.7
33	0.5	0.866667
33	0.575	0.366667
33	0.575	0.7
33	0.575	0.566667
33	0.2	0.333333
33	0.775	0.6
33	0.775	0.0333333
33	0.475	0.366667
33	0.475	0.433333
33	0.475	0.3
33	0.575	0.6
33	0.575	0.366667
33	0.575	0.8
33	0.575	0.9
33	0.675	0.333333
33	0.35	1
33	0.35	0.666667
36	0.675	0.6
36	0.675	0.6
36	0.675	0.6
36	0.675	0.366667
36	0.675	0.266667
36	0.675	0.566667
36	0.675	0.6
36	0.675	0.9
36	0.675	0.5
36	0.7	0.566667
36	0.7	0.633333
36	0.7	0.633333
36	0.7	0.366667
36	0.7	0.233333
36	0.3	0.533333
36	0.3	0.266667
36	0.3	0.666667
36	0.3	0.733333
36	0.325	0.733333
36	0.325	0.166667
36	0.325	0.366667
36	0.325	0.966667
36	0.325	0.366667
36	0.325	0.333333
36	0.8	0.7
36	0.275	0.366667
36	0.275	0.2
36	0.275	0.7
36	0.275	0.1
36	0.275	0.633333
36	0.275	0.433333
36	0.275	0.4
36	0.275	0.366667
36	0.275	0
36	0.575	0.433333
36	0.575	0.366667
36	0.575	0.333333
36	0.35	0
36	0.725	0.133333
36	0.725	0.2
36	0.725	0.866667
36	0.725	0.8
36	0.725	0.733333
36	0.725	0.666667
36	0.725	0.366667
36	0.375	0.433333
36	0.375	0.166667
36	0.375	0
36	0.375	0.433333
36	0.375	0.266667
37	0.4	0.3
37	0.4	0
37	0.4	0.633333
37	0.4	0.533333
37	0.4	0.466667
37	0.35	0.666667
37	0.2	0.833333
37	0.2	0.233333
37	0.2	0.366667
37	0.2	0.366667
37	0.2	0.666667
37	0.2	0.3
37	0.5	0.766667
37	0.5	0.566667
37	0.5	0.3
37	0.55	0.2
37	0.55	1
37	0.55	0.733333
37	0.55	0.266667
37	0.55	0.466667
37	0.55	0.4
37	0.55	1
37	0.55	0.366667
37	0.55	0.7
37	0.65	0.766667
37	0.4	0.2
37	0.4	0.433333
37	0.4	0.5
37	0.4	0.966667
37	0.4	0.266667
37	0.35	0.233333
37	0.7	0.666667
37	0.2	0.333333
37	0.2	0.633333
37	0.2	0.233333
37	0.2	0.333333
37	0.2	0.3
37	0.2	0.7
37	0.4	0.266667
37	0.425	0.8
37	0.425	1
37	0.4	0.333333
37	0.4	0.6
37	0.4	0.666667
37	0.4	0.6
37	0.4	0.6
37	0.225	0.8
37	0.225	0.366667
37	0.225	0.3
37	0.225	0.3
37	0.8	0.7
37	0.675	0.633333
37	0.675	0.633333
37	0.675	0.7
37	0.675	0.266667
37	0.275	0.733333
37	0.275	0.966667
37	0.275	0
37	0.7	0.733333
37	0.7	0.366667
37	0.7	0.666667
37	0.7	0.8
37	0.4	0.1
38	0.4	0.366667
38	0.4	0.7
38	0.4	0.566667
38	0.4	0.6
38	0.4	0.666667
38	0.35	0.733333
38	0.7	0.866667
38	0.2	0.4
38	0.2	0
38	0.2	0.366667
38	0.2	0.566667
38	0.2	0.133333
38	0.2	0.433333
38	0.625	0.733333
38	0.625	0.3
38	0.625	0.4
38	0.625	0.5
38	0.625	0.633333
38	0.625	0.433333
38	0.475	0.3
38	0.475	0.533333
38	0.475	0.533333
38	0.425	0.433333
38	0.425	0.766667
38	0.425	0.8
38	0.525	0.333333
38	0.5	0.566667
38	0.5	0.133333
38	0.5	0.566667
38	0.375	0.366667
38	0.375	0.566667
38	0.375	0.533333
38	0.375	0.8
38	0.375	0.233333
38	0.375	0.466667
38	0.425	0.133333
38	0.425	0.166667
38	0.425	0.233333
38	0.425	0.366667
38	0.425	0.4
38	0.425	0.233333
38	0.625	0.3
38	0.625	0.9
38	0.275	0.333333
38	0.725	0.466667
38	0.725	0.5
38	0.725	0.4
38	0.725	0.666667
38	0.725	0.4
38	0.4	0.6
38	0.4	0.566667
38	0.4	0.366667
39	0.4	0.166667
39	0.4	0.5
39	0.4	0.366667
39	0.4	0.766667
39	0.4	0.9
39	0.425	0.333333
39	0.7	0.533333
39	0.2	0.0333333
39	0.2	0.333333
39	0.2	0.866667
39	0.2	0.266667
39	0.2	1
39	0.2	0.366667
39	0.65	0
39	0.65	0.7
39	0.65	0.6
39	0.65	0.566667
39	0.65	0.566667
39	0.325	0.866667
39	0.325	0.6
39	0.325	0
39	0.325	0.8
39	0.325	0.6
39	0.725	0.266667
39	0.725	0
39	0.425	0.733333
39	0.225	0.4
39	0.225	0
39	0.225	0.666667
39	0.225	0
39	0.225	0.9
39	0.225	0.633333
39	0.225	0.433333
39	0.55	0.933333
39	0.55	0.4
39	0.55	0.566667
39	0.175	0.2
39	0.375	1
39	0.375	0.866667
39	0.375	0.7
39	0.375	0.433333
39	0.375	0.2
39	0.55	1
39	0.55	0.633333
39	0.475	0.866667
39	0.475	0.266667
39	0.475	0
39	0.475	0.133333
41	0.5	0.633333
41	0.725	1
41	0.725	1
41	0.725	0.3
41	0.725	0.266667
41	0.725	1
41	0.3	0.633333
41	0.3	0.466667
41	0.3	0.7
41	0.3	0.633333
41	0.775	0.733333
41	0.225	1
41	0.225	0.466667
41	0.225	0.3
41	0.225	0.633333
41	0.225	0.233333
41	0.225	0.733333
41	0.225	0.7
41	0.225	0.366667
41	0.525	0.6
41	0.525	0.766667
41	0.525	1
41	0.675	0.3
41	0.425	0.8
41	0.525	0.666667
41	0.525	0.466667
41	0.525	0.666667
41	0.525	1
41	0.525	0.6
41	0.625	0.4
41	0.625	0.566667
41	0.625	0.433333
41	0.625	0.7
41	0.3	0.8
41	0.3	0.6
41	0.6	0.6
41	0.4	0.433333
41	0.4	0
41	0.4	0.633333
41	0.4	0.266667
41	0.4	0.3
41	0.35	1
41	0.7	0.4
41	0.2	0.3
41	0.2	0.466667
41	0.2	0.166667
41	0.2	0.533333
41	0.2	0.3
41	0.2	0.333333
41	0.5	0.266667
41	0.5	0.466667
41	0.5	0.766667
41	0.5	0
41	0.775	1
41	0.775	0.3
41	0.325	0.266667
41	0.325	0.533333
41	0.325	0.533333
41	0.325	0.833333
41	0.325	0.633333
41	0.325	0.7
42	0.4	0.5
42	0.4	1
42	0.4	0.6
42	0.4	0.333333
42	0.4	1
42	0.35	0
42	0.2	1
42	0.2	0
42	0.2	0.566667
42	0.2	0.233333
42	0.2	1
42	0.2	0.0333333
42	0.2	0
42	0.55	1
42	0.55	1
42	0.55	0.366667
42	0.425	0
42	0.425	0.8
42	0.425	0.0333333
42	0.425	0
42	0.425	0.7
42	0.425	0
42	0.425	0.366667
42	0.275	0.166667
42	0.275	0.5
42	0.275	0.466667
42	0.4	0.633333
42	0.4	0.7
42	0.4	0.8
42	0.775	1
42	0.775	0.366667
42	0.775	1
42	0.775	0.6
42	0.775	0.566667
42	0.3	0
42	0.3	1
42	0.375	0.633333
42	0.3	0.833333
42	0.3	0.4
42	0.775	0.6
42	0.375	0.333333
42	0.375	0.6
42	0.375	0
42	0.75	1
42	0.625	0.4
42	0.625	0
42	0.625	1
42	0.625	0.7
42	0.275	0.4
42	0.275	0.5
42	0.275	0
42	0.275	0.333333
42	0.275	0.333333
42	0.6	0.666667
42	0.6	0.566667
42	0.575	0
42	0.35	0.766667
42	0.35	0.8
42	0.35	0.166667
42	0.525	0
42	0.375	0.566667
43	0.4	0.6
43	0.4	0.5
43	0.4	0.733333
43	0.4	0.3
43	0.4	0.933333
43	0.35	0.1
43	0.7	0.633333
43	0.2	0
43	0.2	0.466667
43	0.2	0
43	0.2	0.466667
43	0.2	0.5
43	0.45	0.4
43	0.45	0.466667
43	0.425	0.633333
43	0.5	0.666667
43	0.5	0.266667
43	0.5	0.5
43	0.5	0
43	0.525	0.4
43	0.4	0
43	0.325	0.533333
[truncated: 105 more rows]

## Sheet: fig2b
subject	Generative p(H|L)	Rated p(H|L)
6	0.061691	-0.71628
6	0.061691	0.818606
6	2.14376	0.958141
6	2.14376	-0.576745
6	-0.400991	1.09768
6	-0.400991	-0.0186047
6	-0.400991	-0.297675
6	-0.400991	-0.15814
6	-1.09501	-1.27442
6	-1.09501	-1.55349
6	-1.09501	0.12093
6	0.524373	1.93489
6	1.68108	1.23721
6	-1.09501	-1.41396
6	1.68108	-0.576745
6	-0.632332	0.679071
6	-0.632332	-0.576745
6	-0.632332	-1.83256
6	-0.632332	-0.576745
6	-0.632332	-0.995351
6	-0.632332	-0.855816
6	-0.632332	-0.995351
6	-0.632332	0.12093
6	0.524373	1.79535
6	-0.863673	1.37675
6	0.061691	0.400001
6	0.061691	0.539536
6	0.061691	0.260466
6	1.44974	0.260466
6	1.44974	0.818606
7	1.7591	-0.626272
7	-0.103476	0.556686
7	-0.103476	-1.15203
7	0.931286	-0.626272
7	1.7591	0.688126
7	0.517381	0.425246
7	1.7591	-0.494832
7	0.310429	0.819566
7	0.310429	-1.67779
7	0.310429	0.293807
7	-1.13824	1.08245
7	1.7591	1.6082
7	-0.310429	0.293807
7	-0.310429	-1.67779
7	-0.310429	0.819566
7	-0.931286	0.688126
7	-0.931286	-1.02059
7	-1.13824	-0.100513
7	1.13824	0.425246
7	1.13824	-1.67779
7	1.13824	0.556686
7	-0.931286	-0.231953
7	-0.931286	0.819566
7	-0.931286	-1.67779
7	-0.931286	0.819566
7	0.103476	-1.67779
7	-1.13824	1.21389
7	-1.13824	0.819566
7	-1.13824	-1.54635
7	-1.13824	1.08245
7	-0.103476	0.688126
7	1.34519	0.819566
7	-0.310429	-0.100513
7	-0.310429	-0.231953
8	1.45236	-1.61655
8	1.45236	1.94439
8	-0.187402	1.28495
8	-0.187402	0.493633
8	-0.187402	1.15307
8	-0.890159	-0.957121
8	-0.890159	-0.1658
8	-0.890159	-1.08901
8	-0.890159	-1.08901
8	-0.890159	-1.22089
8	-0.890159	-0.297687
8	-0.655906	-0.825234
8	-0.655906	0.361746
8	-0.655906	-0.561461
8	-0.655906	-1.61655
8	-0.655906	1.68061
8	-0.655906	-1.08901
8	-0.655906	-0.429574
8	1.92087	0.493633
8	-0.890159	-0.429574
8	-0.890159	-0.957121
8	-0.890159	0.889293
8	0.281103	0.493633
8	0.281103	1.68061
8	2.38937	0.361746
8	-0.655906	0.493633
8	1.92087	-0.0339137
8	0.281103	-1.08901
8	0.281103	-0.825234
8	0.281103	-0.429574
8	0.515355	1.28495
8	0.515355	1.41684
8	0.515355	-0.0339137
8	-0.421654	0.361746
8	2.15512	0.361746
9	0.872837	0.782142
9	-0.509155	-0.439285
9	-0.509155	-0.303571
9	-0.509155	0.103571
9	-1.10144	-0.710714
9	-1.10144	1.18928
9	-1.10144	-0.710714
9	-1.10144	-0.303571
9	-1.10144	0.510714
9	-1.10144	1.18928
9	1.07026	-0.710714
9	1.07026	1.86786
9	1.07026	2.13928
9	-0.90401	-0.982142
9	-0.90401	-0.167857
9	0.67541	-0.574999
9	0.67541	0.917856
9	-0.509155	0.782142
9	-0.509155	-1.38928
9	-1.10144	-0.846428
9	-1.10144	-0.439285
9	-1.10144	0.103571
9	-1.10144	0.917856
9	-1.10144	-1.66071
9	-0.311728	-1.25357
9	0.477982	-0.574999
9	1.26769	-1.66071
9	1.26769	0.510714
9	1.26769	-0.439285
9	-0.311728	0.510714
9	1.26769	-0.710714
9	1.26769	1.73214
9	1.26769	1.59643
9	0.0831274	0.103571
9	0.0831274	-0.574999
9	0.0831274	1.05357
9	1.66255	-0.710714
9	1.66255	-0.846428
10	0.761402	-0.212134
10	0.761402	-0.342678
10	-0.761402	-0.734311
10	-1.19649	-0.603767
10	-1.41403	1.61548
10	-1.41403	-0.995399
10	-1.41403	-1.77866
10	1.19649	1.3544
10	-0.326315	1.87657
10	-0.326315	0.179498
10	-0.326315	-1.12594
10	-0.326315	-0.473222
10	-0.326315	0.179498
10	1.41403	0.832219
10	-0.326315	-0.734311
10	1.63158	0.179498
10	0.543858	0.832219
10	-1.19649	-0.212134
10	1.19649	0.571131
10	1.63158	-1.77866
10	-0.543858	0.962763
10	0.978945	-0.342678
10	-0.108772	1.22385
10	-0.108772	-0.473222
11	1.8608	-0.363354
11	-0.554661	-1.97164
11	-0.554661	-0.0416963
11	-0.554661	-0.0416963
11	-1.03775	-1.32833
11	1.13616	1.56659
11	0.411523	-1.48915
11	-0.796207	-1.00667
11	-0.313115	0.762447
11	-0.796207	-0.363354
11	1.8608	-0.685011
11	-0.313115	-0.363354
11	-0.313115	-0.685011
11	-1.03775	0.762447
11	-1.03775	-1.97164
11	-1.03775	0.44079
11	-1.03775	0.119132
11	-1.03775	0.762447
11	-1.03775	-0.363354
11	0.411523	1.40576
11	0.411523	1.0841
11	0.411523	-0.202525
11	1.37771	1.40576
11	1.37771	0.923276
11	1.37771	1.0841
11	-0.313115	0.279961
11	1.13616	0.279961
13	-0.804786	1.24814
13	-0.804786	-1.4024
13	-0.804786	-1.4024
13	-0.804786	0.266456
13	0.945428	-1.4024
13	-1.46112	0.462792
13	0.726651	-0.028048
13	0.726651	0.07012
13	-1.24234	1.24814
13	-1.24234	-1.1079
13	1.60176	0.168288
13	1.60176	1.54264
13	1.60176	-0.518888
13	-1.46112	-0.028048
13	0.0703211	1.54264
13	-0.148456	-0.028048
13	0.945428	1.54264
13	-0.586009	-1.4024
13	-0.586009	-1.4024
13	1.38298	0.659128
13	0.0703211	0.462792
13	-1.02356	-0.42072
13	0.507875	0.266456
13	0.507875	-0.224384
13	0.507875	-0.126216
13	0.507875	1.54264
13	0.507875	-0.224384
13	-1.24234	-1.30423
14	1.51005	1.41964
14	1.10227	-0.165074
14	1.10227	0.0110049
14	-1.1405	0.539242
14	-1.1405	-0.517233
14	-1.34439	-0.693312
14	-1.34439	1.41964
14	-1.34439	0.539242
14	-1.34439	-1.92587
14	-1.34439	-1.57371
14	-0.121059	0.539242
14	-0.121059	-0.341153
14	-0.121059	1.59572
14	1.10227	-0.869391
14	1.10227	-1.92587
14	1.10227	0.0110049
14	1.51005	0.715322
14	-1.1405	-0.693312
14	-0.528837	-0.517233
14	1.30616	-0.341153
14	-0.528837	0.187084
14	1.10227	-0.165074
14	1.10227	-1.92587
14	-0.528837	0.0110049
14	-0.528837	1.59572
14	-0.936614	0.0110049
14	0.0828298	1.59572
14	0.0828298	-0.165074
14	0.0828298	0.187084
14	1.10227	0.363163
14	0.0828298	1.24356
14	0.0828298	-0.165074
15	2.19223	1.25524
15	2.19223	-0.225857
15	0.159265	-1.16837
15	0.159265	-0.360502
15	-0.421583	-1.43766
15	-0.712007	0.043434
15	-0.712007	-0.495147
15	-0.712007	0.716661
15	-0.712007	-1.03373
15	-0.712007	1.1206
15	-0.712007	0.851306
15	0.740113	-0.495147
15	2.48266	1.25524
15	0.449689	-0.495147
15	0.449689	1.25524
15	0.449689	-1.16837
15	0.449689	-1.57231
15	0.449689	0.043434
15	0.449689	1.79382
15	-0.712007	-0.0912113
15	1.90181	1.79382
15	-0.712007	0.851306
15	-0.712007	-0.360502
15	-0.712007	0.716661
15	-0.712007	-1.03373
15	-0.712007	-1.43766
15	-0.712007	0.44737
15	-0.712007	0.985951
15	-0.712007	-0.0912113
15	-0.712007	-0.764438
15	-0.712007	-0.899083
16	-0.77061	0.865381
16	-0.77061	1.18589
16	-0.77061	-0.576921
16	1.35521	-0.256409
16	1.35521	1.02564
16	1.35521	-0.256409
16	1.35521	-2.17948
16	-1.30207	-0.416665
16	1.08948	-0.256409
16	1.08948	-2.17948
16	0.558028	2.30768
16	-1.03634	1.18589
16	-1.56779	0.865381
16	0.823756	0.705125
16	0.823756	-0.576921
16	0.823756	0.0641023
16	-0.504882	-0.416665
16	-0.504882	-0.416665
16	-0.504882	0.865381
16	-0.504882	0.865381
16	-0.504882	-0.576921
16	1.35521	-0.897432
16	0.2923	0.0641023
16	-1.03634	-0.737176
16	0.823756	-0.737176
16	-1.03634	1.02564
16	-1.03634	-0.737176
16	-1.03634	1.02564
16	-1.03634	-0.737176
16	0.823756	-0.0961534
17	-1.09782	-0.639152
17	-1.09782	-0.308402
17	-0.312906	0.022348
17	-0.312906	-2.12753
17	-0.312906	-0.143027
17	-1.09782	-0.639152
17	-1.09782	2.17222
17	-0.705365	0.683848
17	-0.705365	0.849223
17	-0.705365	0.683848
17	-0.312906	0.849223
17	0.668241	0.683848
17	-1.09782	0.022348
17	0.275782	0.683848
17	0.275782	0.849223
17	0.275782	-2.12753
17	0.275782	-0.639152
17	-0.312906	1.0146
17	1.25693	-0.969902
17	1.25693	-0.639152
17	1.25693	1.34535
17	1.45316	1.34535
17	1.45316	-0.639152
17	1.45316	-0.473777
17	1.45316	0.683848
17	1.45316	-0.639152
17	1.45316	-0.473777
17	-1.09782	1.0146
17	-0.312906	-0.639152
17	-0.312906	-0.639152
17	1.25693	-0.804527
17	-1.29405	-0.639152
17	-1.29405	0.187723
17	-1.29405	-1.30065
17	-1.29405	-1.13528
17	0.275782	1.17997
17	0.275782	1.34535
18	1.58683	0.412193
18	1.58683	-0.351127
18	-0.0075925	-0.198463
18	-0.463142	-0.656455
18	-0.690917	-1.87777
18	-0.690917	1.93883
18	-0.690917	-0.656455
18	-0.690917	-1.87777
18	-0.690917	-0.503791
18	-0.690917	-0.503791
18	1.13128	0.870184
18	1.13128	-0.198463
18	-0.690917	1.02285
18	2.27016	1.32818
18	2.27016	1.48084
18	0.220182	-0.351127
18	0.220182	1.6335
18	-0.690917	0.870184
18	-0.690917	-0.351127
18	-0.463142	-0.503791
18	-0.463142	-0.351127
18	-0.463142	-0.351127
18	1.81461	1.32818
18	-0.690917	-0.198463
18	-0.690917	-0.503791
18	-0.690917	-1.26711
18	-0.690917	-0.961783
18	-0.463142	-0.198463
18	-0.463142	1.32818
18	-0.463142	-0.351127
19	1.3406	-0.399959
19	1.3406	0.70215
19	1.3406	-0.262195
19	0.396086	-1.63983
19	-1.30404	0.977677
19	-1.30404	0.426623
19	-1.30404	0.839914
19	-1.30404	-0.951013
19	0.396086	0.977677
19	-0.548426	1.80426
19	1.3406	-1.63983
19	1.3406	-1.63983
19	1.3406	0.977677
19	-0.926231	-0.124432
19	0.773891	-0.537723
19	-0.170622	0.70215
19	-0.170622	0.288859
19	-0.926231	0.839914
19	0.773891	-1.63983
19	0.773891	0.977677
19	0.773891	1.11544
19	0.773891	0.839914
19	-0.359524	0.839914
19	-1.30404	-0.124432
19	-1.30404	-0.537723
19	-0.737329	0.013332
19	-0.737329	0.288859
19	-0.737329	0.426623
19	-0.737329	-0.537723
19	1.1517	-1.3643
19	0.0182809	-1.63983
20	1.00223	1.15986
20	-0.407945	-0.975446
20	-0.407945	-0.781328
20	-0.407945	0.965741
20	0.599326	-0.781328
20	-1.01231	-0.781328
20	-1.01231	0.965741
20	-1.01231	0.965741
20	-1.01231	-1.5578
20	-1.01231	-0.781328
20	-1.01231	-0.781328
20	-1.01231	0.771622
20	-1.01231	0.965741
20	-1.01231	0.577503
20	-1.01231	-0.781328
20	-1.01231	-1.16957
20	1.40514	0.965741
20	1.6066	0.965741
20	1.6066	0.965741
20	1.6066	0.577503
20	1.6066	-1.36368
20	-0.00503635	-0.975446
20	-0.00503635	0.771622
20	-0.00503635	0.771622
20	-0.00503635	-0.975446
20	-0.00503635	0.577503
20	-0.810853	-1.75192
20	-0.609399	-1.36368
20	1.80805	-1.36368
20	1.80805	0.771622
20	-0.609399	0.771622
20	-0.609399	0.577503
20	-0.609399	0.771622
20	0.196418	0.577503
20	-1.01231	0.771622
20	1.00223	0.771622
20	1.00223	1.15986
20	1.00223	-1.16957
20	-0.407945	0.771622
20	0.80078	-1.5578
21	1.51385	0.438386
21	-0.925664	0.837708
21	-0.925664	-1.05907
21	1.73562	-0.85941
21	0.626751	0.837708
21	-0.70389	-1.05907
21	1.73562	-1.05907
21	1.0703	-0.85941
21	-1.14744	0.638047
21	0.183204	-1.05907
21	-0.482116	1.53652
21	-0.482116	-1.05907
21	-0.482116	0.338556
21	-0.482116	-1.05907
21	1.73562	1.73618
21	-0.260343	0.837708
21	1.0703	0.638047
21	-0.925664	0.238725
21	-0.0385693	-1.05907
21	-0.0385693	1.23703
21	-0.925664	-1.05907
21	-0.925664	-0.260427
21	-0.925664	1.1372
22	-0.15606	-1.71852
22	1.16335	-0.0656236
22	1.16335	-0.447061
22	2.04296	0.315814
22	1.38325	1.84156
22	1.38325	-1.71852
22	-0.595864	-1.71852
22	-0.595864	0.442959
22	0.723549	-0.319915
22	-1.03567	-0.701352
22	-1.03567	-1.08279
22	-1.03567	-0.701352
22	0.283745	1.07869
22	1.16335	-1.71852
22	-0.375962	-0.447061
22	-0.375962	0.824397
22	-0.375962	0.951542
22	-1.03567	-0.319915
22	-1.03567	0.570105
22	-1.03567	0.951542
22	-1.03567	-0.192769
22	-1.03567	-0.701352
22	-1.03567	1.07869
22	1.16335	1.58727
22	-1.03567	-0.319915
22	1.38325	-0.447061
22	-0.595864	1.07869
22	0.943451	0.951542
22	-0.15606	-0.447061
22	-0.15606	0.697251
22	0.943451	0.697251
23	-0.58539	-0.39386
23	-0.58539	-0.580426
23	-1.14488	-1.88638
23	-1.14488	-0.207295
23	-1.14488	0.352401
23	-1.14488	-0.39386
23	-1.14488	-0.766991
23	-1.14488	-1.32669
23	-0.212398	-0.580426
23	-0.212398	-2.44608
23	1.46606	-0.207295
23	1.46606	1.09866
23	1.46606	1.09866
23	1.46606	-1.69982
23	1.46606	0.538967
23	-0.58539	0.725532
23	-0.58539	-0.39386
23	-0.58539	0.538967
23	1.09307	1.28523
23	1.09307	1.28523
23	-0.771885	1.47179
23	-0.398894	-0.953556
23	1.09307	1.47179
23	-0.398894	0.538967
23	0.533585	-0.0207295
23	-0.58539	0.165836
23	-0.58539	-0.580426
23	-0.58539	1.47179
23	-0.58539	1.09866
23	1.27957	-0.0207295
23	1.27957	0.912097
23	1.27957	-1.14012
23	1.27957	0.165836
23	-0.212398	0.165836
23	-0.958381	-0.0207295
23	-0.958381	-0.766991
24	0.675259	0.491196
24	-0.742785	0.0306998
24	-0.742785	0.491196
24	-1.14794	-1.19729
24	-1.35052	-0.736795
24	-1.35052	-0.583296
24	-1.35052	-0.736795
24	0.472681	-1.19729
24	-1.35052	0.951693
24	1.48557	0.0306998
24	1.48557	1.25869
24	1.48557	0.951693
24	1.48557	-0.122799
24	-0.945363	-1.04379
24	-0.945363	0.951693
24	0.0675259	1.10519
24	0.0675259	1.25869
24	0.0675259	-0.122799
24	0.0675259	1.87269
24	0.0675259	0.0306998
24	0.0675259	1.41219
24	0.675259	-1.35079
24	-0.33763	1.41219
24	-0.33763	-1.04379
24	-0.33763	-1.35079
24	1.48557	0.491196
24	1.48557	-1.35079
24	-0.742785	-0.429797
24	-0.742785	-1.19729
24	1.28299	-0.276298
25	1.12587	-0.406173
25	1.12587	-0.96579
25	-0.363847	-1.52541
25	-0.363847	0.852964
25	-0.789479	0.293347
25	-1.0023	-0.96579
25	-1.0023	0.573156
25	-1.0023	-1.94512
25	-1.0023	-0.685982
25	-0.789479	-0.96579
25	-0.789479	-0.546078
25	1.33868	1.13277
25	1.33868	1.55249
25	-0.576663	-0.406173
25	1.12587	0.992868
25	0.700234	1.27268
25	-0.363847	-0.126365
25	-0.363847	-0.546078
25	0.700234	0.852964
25	0.700234	0.71306
25	1.97713	0.992868
25	-0.363847	-1.2456
25	1.76431	2.25201
25	1.76431	0.153443
25	-0.789479	-0.825886
25	-0.789479	-0.546078
25	-0.789479	-0.825886
25	-0.789479	0.573156
25	-0.789479	0.71306
25	-1.0023	-0.825886
25	0.0617854	0.433252
26	0.595818	0.525895
26	0.595818	2.53996
26	-0.810044	0.190218
26	-0.810044	-0.313299
26	-1.41256	0.358057
26	-1.41256	0.0223785
26	-1.41256	1.19725
26	-1.41256	1.36509
26	-0.207532	0.358057
26	0.997492	-0.984655
26	0.997492	-0.481138
26	0.997492	-1.32033
26	-1.01088	1.70077
26	-1.01088	1.02941
26	-1.01088	-1.15249
26	0.39498	0.693734
26	-1.01088	-0.481138
26	0.997492	0.0223785
26	0.997492	0.0223785
26	0.997492	-0.313299
26	0.997492	-0.984655
26	1.19833	-0.984655
26	1.19833	-2.15953
26	-0.810044	-0.816816
26	0.796655	0.861573
26	-0.810044	-0.481138
26	0.796655	-0.14546
26	0.796655	-0.984655
26	0.796655	0.525895
26	-1.01088	0.190218
27	-0.141652	1.90669
27	1.21821	1.61051
27	0.76492	0.129581
27	0.76492	0.425766
27	0.76492	-0.907066
27	0.76492	0.129581
27	-1.27487	0.129581
27	-1.27487	-0.758974
27	1.44485	1.31432
27	1.44485	-0.314696
27	-1.50151	-0.610881
27	-1.50151	-0.907066
27	0.311634	0.277673
27	-0.368295	-1.49944
27	-0.594938	-0.610881
27	-0.594938	-0.907066
27	-0.594938	-0.907066
27	-0.594938	0.721951
27	-0.594938	-0.0185116
27	-0.594938	-1.49944
27	0.538277	0.425766
27	-0.368295	-0.462789
27	-0.368295	-0.166604
27	1.44485	1.16623
27	1.44485	1.31432
27	-1.27487	0.870043
27	-1.27487	1.61051
27	-0.141652	-0.462789
27	0.0849911	0.425766
27	1.44485	-1.20325
27	1.44485	-1.94371
27	-0.821581	0.721951
28	1.26882	0.152931
28	-0.225703	1.46134
28	-0.225703	0.152931
28	-0.652708	1.1045
28	-0.866211	-1.15547
28	-0.866211	-0.0849614
28	-0.866211	0.0339846
28	-0.866211	-0.560745
28	-0.866211	-0.0849614
28	-0.866211	0.390822
28	1.26882	0.74766
28	1.26882	1.58028
28	-0.225703	-0.917583
28	-0.225703	-1.03653
28	-0.866211	-0.322853
28	-0.866211	1.81817
28	-0.866211	-0.0849614
28	-0.866211	0.152931
28	2.12283	-1.03653
28	2.12283	-0.560745
28	0.201303	-1.51231
28	1.69582	-1.51231
28	0.841811	-0.917583
28	-0.439205	-0.322853
28	-0.439205	-0.798637
28	1.48232	1.81817
28	-0.652708	1.46134
28	-0.652708	-0.322853
28	1.48232	-0.0849614
28	-0.866211	0.390822
28	-0.866211	-1.03653
28	-0.866211	0.152931
28	0.414805	-1.63126
28	0.414805	1.1045
28	0.414805	1.46134
29	1.56618	1.513
29	1.56618	-1.19996
29	-0.238472	1.72168
29	1.05057	0.678239
29	-1.0119	-1.61734
29	-1.0119	1.09562
29	-1.0119	0.46955
29	-1.0119	-1.82603
29	-1.0119	-0.156517
29	-1.0119	-0.573895
29	-1.0119	-0.782584
29	-1.0119	-0.991273
29	-1.0119	0.0521722
29	-1.0119	0.46955
29	-1.0119	-0.573895
29	0.277144	1.09562
29	0.277144	-0.782584
29	0.534952	0.46955
29	0.534952	-0.782584
29	0.534952	0.0521722
29	0.534952	0.678239
29	0.534952	-1.40865
29	-1.0119	0.886928
29	-1.0119	0.260861
29	0.534952	-0.782584
29	0.534952	-0.573895
29	0.534952	0.886928
29	0.534952	1.09562
29	-0.496281	0.886928
29	-0.496281	-0.156517
29	-0.496281	-0.573895
29	-0.496281	1.513
29	2.0818	-0.156517
29	2.0818	0.886928
29	2.0818	1.09562
29	-1.0119	-0.991273
29	-1.0119	1.513
29	0.534952	-1.61734
29	0.534952	-0.573895
29	0.534952	-1.19996
30	1.10586	0.825203
30	1.10586	0.934463
30	-0.755907	-0.704441
30	-0.755907	-0.704441
30	1.37183	1.69929
30	-1.55381	-1.14148
30	-1.55381	-0.595181
30	-1.55381	-1.14148
30	-1.55381	-1.36
30	-1.55381	-0.0488796
30	0.307962	-0.376661
30	1.6378	-0.15814
30	-0.755907	0.388162
30	-0.755907	1.59002
30	-0.755907	-1.36
30	0.839897	0.715943
30	0.839897	1.3715
30	0.307962	-1.36
30	-0.223972	-0.704441
30	-0.223972	-1.14148
30	0.839897	-0.485921
30	-0.755907	0.497422
30	-0.755907	1.3715
30	-0.755907	1.04372
30	-0.755907	-0.485921
30	-0.755907	1.26224
30	0.839897	0.934463
30	0.839897	-1.36
30	0.839897	1.15298
30	0.573929	1.15298
30	0.0419948	-0.704441
30	0.0419948	-1.36
30	0.0419948	0.169641
30	0.0419948	0.278901
30	0.0419948	-0.15814
30	1.90377	-1.36
30	1.90377	0.388162
30	0.307962	0.934463
31	0.94921	0.415567
31	-0.626722	0.804832
31	1.17434	-0.362963
31	-1.30212	-1.72539
31	-1.30212	-0.752228
31	-1.30212	-0.362963
31	-1.30212	1.38873
31	-1.30212	-0.168331
31	-1.30212	2.55652
31	-0.176456	0.610199
31	-0.176456	1.38873
31	-0.176456	0.415567
31	-1.07699	1.38873
31	-1.07699	-1.14149
31	0.273811	-1.33613
31	1.62461	0.415567
31	1.62461	-0.168331
31	0.94921	-0.946861
31	0.94921	-1.33613
31	0.94921	-0.946861
31	1.17434	0.610199
31	0.0486774	0.220934
31	1.17434	-1.14149
31	-0.626722	-0.168331
31	1.17434	-0.557596
31	1.17434	1.58336
31	1.17434	-0.946861
31	-1.30212	-0.752228
31	-1.30212	1.1941
31	-1.30212	-0.946861
31	0.273811	0.999464
31	0.273811	0.610199
31	0.273811	-0.946861
31	0.273811	0.610199
31	0.0486774	0.415567
31	0.0486774	-0.557596
31	0.0486774	-0.362963
32	-0.224435	-0.145046
32	-0.917543	-0.586492
32	-0.917543	0.0756764
32	-0.917543	-0.145046
32	-0.917543	-0.145046
32	-0.917543	-0.365769
32	-0.917543	1.62074
32	0.00660103	-3.01444
32	-0.455471	-0.586492
32	-0.455471	0.737845
32	-0.455471	-0.145046
32	-0.455471	-0.145046
32	-0.455471	-0.145046
32	0.468673	-0.586492
32	-0.917543	-0.145046
32	-0.917543	-0.145046
32	-0.917543	0.517122
32	1.39282	0.296399
32	2.08592	0.296399
32	2.08592	1.84146
32	1.39282	0.737845
32	1.39282	0.517122
32	1.39282	0.958568
32	1.39282	-0.145046
32	1.39282	-2.35227
32	1.39282	0.517122
32	-0.917543	-0.145046
32	-0.917543	0.517122
32	0.237637	-2.35227
32	0.237637	0.517122
32	-0.455471	0.958568
32	-0.455471	0.517122
32	-0.455471	-0.586492
32	-0.455471	0.0756764
32	-0.455471	1.17929
33	1.06566	-0.394898
33	-0.303076	1.65272
33	-1.28074	1.3602
33	-1.28074	0.190136
33	0.0879899	0.190136
33	0.0879899	-0.687415
33	0.0879899	0.336395
33	-1.28074	-1.56497
33	-1.28074	0.336395
33	0.674589	1.50646
33	-1.28074	-0.541157
33	-1.28074	-1.27245
33	1.45672	-1.56497
33	0.674589	0.0438776
33	0.674589	1.50646
33	1.45672	-1.41871
33	0.479056	0.0438776
33	0.479056	0.336395
33	-0.49861	0.0438776
33	1.26119	-0.102381
36	0.868806	1.19661
36	0.868806	-0.356681
36	1.96496	1.35194
36	1.5265	0.109305
36	-0.00811968	0.885949
36	-0.00811968	-0.356681
36	-0.00811968	1.50726
36	-0.00811968	1.81792
36	-0.885046	1.81792
36	-0.885046	-0.822667
36	-0.885046	0.109305
36	-0.446583	0.109305
36	-0.446583	-0.667338
36	-0.446583	-1.13332
36	-0.446583	0.419963
36	-0.446583	0.264634
36	-0.446583	0.109305
36	-0.446583	-1.59931
36	1.96496	0.109305
36	1.96496	-0.0460233
36	-0.665814	-1.59931
36	0.868806	-0.977996
36	0.868806	-0.667338
36	-1.10428	0.419963
36	-1.10428	-0.822667
36	-1.10428	-1.59931
36	-1.10428	0.419963
37	1.26001	-1.9983
37	-0.217947	0.738906
37	-0.640221	0.88297
37	-0.851357	-0.989856
37	-0.851357	-0.413602
37	-0.851357	-0.413602
37	-0.851357	0.88297
37	-0.851357	-0.701729
37	-0.640221	0.450779
37	1.68228	-0.845792
37	1.68228	1.02703
37	0.837736	1.31516
37	1.26001	-1.13392
37	1.26001	-0.125475
37	-0.217947	0.162652
37	-0.640221	-0.989856
37	-0.851357	0.738906
37	-0.851357	-0.989856
37	-0.851357	-0.557665
37	-0.851357	-0.701729
37	-0.851357	1.02703
37	-0.217947	-0.845792
37	-0.217947	-0.557665
37	-0.217947	0.88297
37	-0.217947	0.594843
37	-0.640221	1.45922
37	-0.640221	-0.413602
37	1.68228	1.02703
37	1.89342	1.02703
37	-0.217947	-1.9983
37	1.68228	1.45922
38	0.953885	-0.351402
38	0.953885	1.18899
38	-0.605752	0.572833
38	-0.605752	1.03495
38	-1.05136	1.34303
38	-1.27417	-0.197363
38	-1.27417	-2.04583
38	-1.27417	-0.351402
38	-1.27417	0.572833
38	-1.27417	-1.42968
38	1.6223	0.264755
38	-1.05136	-0.65948
38	-1.05136	0.418794
38	1.17669	-0.0433235
38	1.17669	1.49707
38	1.17669	1.65111
38	-1.05136	0.572833
38	-1.05136	-1.42968
38	-1.05136	0.572833
38	0.062664	-0.351402
38	0.062664	0.418794
38	0.062664	1.65111
38	0.062664	-0.967559
38	0.508275	-1.42968
38	0.508275	-1.27564
38	0.508275	-0.967559
38	0.508275	-0.351402
38	0.285469	-0.967559
38	1.6223	1.03495
38	1.6223	-0.197363
38	0.508275	0.572833
38	0.508275	-0.351402
39	-0.167495	0.910066
39	-0.167495	1.31454
39	1.90944	-0.404474
39	-0.946346	-1.31454
39	-0.946346	-0.404474
39	-0.946346	1.21342
39	-0.946346	-0.303355
39	0.611357	-1.41566
39	-0.686729	1.21342
39	-0.686729	0.404474
39	-0.686729	-1.41566
39	-0.686729	1.01118
39	-0.686729	0.404474
39	1.90944	-1.41566
39	1.64983	0.808948
39	-0.686729	-0.202237
39	-0.686729	-1.41566
39	-0.686729	0.606711
39	-0.686729	-1.41566
39	-0.686729	1.31454
39	-0.686729	0.505592
39	-0.686729	-0.101118
39	0.611357	1.41566
39	-0.686729	-0.808948
39	0.611357	0.707829
39	0.611357	-0.101118
39	0.611357	-0.808948
39	-0.427112	0.505592
39	1.64983	1.21342
39	1.64983	-0.606711
39	1.64983	-1.41566
41	1.2368	0.705369
41	-0.659023	-0.0397391
41	-0.659023	1.00341
41	-0.659023	0.705369
41	-0.659023	-0.0397391
41	-0.659023	0.705369
41	-0.659023	-1.08289
41	-0.659023	1.15243
41	-0.659023	-0.486804
41	-0.11736	1.30146
41	-0.659023	0.854391
41	-0.659023	0.854391
41	-0.659023	0.556348
41	0.153471	1.45048
41	0.153471	0.556348
41	1.77846	-0.188761
41	1.77846	-2.12604
41	-0.11736	0.705369
41	-0.11736	-0.933869
41	-0.11736	-0.784848
41	-0.929854	-0.784848
41	-0.929854	-0.0397391
41	-0.929854	-1.38093
41	-0.929854	-0.784848
41	1.2368	-0.0397391
41	1.2368	1.30146
41	1.2368	-2.12604
41	2.86178	-0.784848
41	-0.11736	-0.933869
41	-0.11736	0.705369
42	0.789065	0.601116
42	-0.660352	0.0337361
42	-1.07447	-1.10102
42	-1.28153	-1.10102
42	-1.28153	-0.306692
42	-1.28153	2.30325
42	-1.28153	-0.987547
42	-1.28153	-1.10102
42	-0.453293	2.30325
42	0.996125	-1.10102
42	0.996125	-0.987547
42	0.996125	-1.10102
42	0.996125	1.28197
42	0.996125	-1.10102
42	0.996125	0.147212
42	-1.07447	-0.533643
42	-1.07447	0.601116
42	-1.07447	0.48764
42	-0.246233	1.28197
42	1.20318	0.147212
42	1.20318	0.941543
42	1.20318	0.828067
42	-1.28153	-1.10102
42	1.20318	0.941543
42	-0.453293	0.0337361
42	-0.453293	0.941543
42	-0.453293	-1.10102
42	1.6173	0.260688
42	1.6173	-1.10102
42	-0.246233	0.601116
42	-0.246233	-1.10102
42	-0.246233	0.0337361
42	-0.246233	0.0337361
42	1.20318	0.828067
42	0.167886	-0.533643
42	-0.867412	-1.10102
42	0.374946	0.828067
43	0.656585	0.729212
43	0.656585	0.368046
43	-0.779695	1.21077
43	-0.779695	1.9331
43	-1.19006	-1.07662
43	-1.39524	-1.43779
43	-1.39524	-1.43779
43	-1.39524	0.247657
43	-1.39524	0.368046
43	0.656585	0.247657
43	-0.779695	0.849601
43	1.47732	-1.43779
43	0.656585	0.00687936
43	-1.39524	-1.43779
43	-0.164146	0.488435
43	-0.164146	0.729212
43	1.27213	0.368046
43	0.861768	1.9331
43	-0.369329	0.96999
43	-0.369329	0.247657
43	-0.779695	-1.3174
43	-0.779695	-0.233898
43	1.47732	1.57193
43	1.47732	-0.715453
43	1.47732	-0.595065
43	1.47732	-1.19701
43	0.861768	-0.233898
43	0.861768	-0.113509
43	-0.369329	0.488435
43	-0.369329	-1.43779
43	-0.369329	0.849601
43	-0.369329	0.247657
43	-0.369329	-0.233898
43	-0.369329	-1.43779
43	1.47732	0.488435
44	0.761741	0.97686
44	-0.602307	0.497508
44	-1.1869	0.617346
44	-1.1869	-0.221518
44	-1.1869	0.0181572
44	-1.1869	-1.89925
44	-1.1869	-0.341356
44	-1.1869	-1.06038
44	-0.602307	-1.65957
44	-0.602307	1.45621
44	-0.602307	0.497508
44	-0.602307	0.0181572
44	1.5412	0.377671
44	0.761741	0.257833
44	0.761741	-0.101681
44	0.761741	0.617346
44	-1.1869	-1.06038
44	-1.1869	-1.89925
44	-1.1869	-1.89925
44	-0.407443	-0.341356
44	1.15147	0.497508
44	1.15147	0.0181572
44	1.15147	0.137995
44	1.15147	0.0181572
44	0.177149	0.497508
44	0.177149	-1.77941
44	0.177149	1.69589
44	0.177149	0.377671
44	0.956605	1.69589
44	0.956605	0.857022
44	-0.797171	-0.101681
44	1.5412	0.97686
44	1.5412	0.257833

## Sheet: fig2c
subject	p(H)	p(H|L)
6	0.431324	0.40636
7	0.269784	-0.012364
8	0.503209	0.284232
9	0.250389	0.153368
10	0.196001	0.137673
11	0.44282	0.348023
13	0.267724	0.284427
14	0.171244	0.023379
15	-0.107355	0.301775
16	-0.166582	-0.293979
17	0.229379	0.00268
18	0.434427	0.475671
19	0.096977	-0.246611
20	-0.138989	0.109271
21	0.201753	0.022709
22	0.19278	0.07982
23	0.117925	0.272826
24	0.107102	0.167272
25	0.45638	0.603545
26	-0.350351	-0.340416
27	0.359284	0.14346
28	0.12647	-0.043641
29	0.303561	0.118985
30	0.384956	0.25265
31	0.094685	-0.136422
32	0.257775	0.078978
33	-0.040048	-0.067282
36	0.289585	0.198691
37	0.258137	0.152216
38	0.244811	0.214263
39	-0.005083	-0.116384
41	0.182781	-0.214974
42	0.254294	0.116229
43	0.274281	0.12903
44	0.265583	0.503131

## Sheet: fig3a
model_name	model_frequency	exceedance_prob	protected_exceedance_prob
io_fixed_freq	0.00463141	0	2.92727e-05
io_fixed_trans	0.00463073	0	2.92727e-05
io_jump_freq	0.563353	0.92378	0.923647
io_jump_trans	0.339934	0.07622	0.0762359
random	0.0484338	0	2.92727e-05
rw	0.0390167	0	2.92727e-05

## Sheet: fig3b
io_fixed_freq	io_fixed_trans	io_jump_freq	io_jump_trans	random	rw
2.06766e-05	1.05785e-07	0.854377	0.139037	0.00230265	0.0042631
7.64016e-07	2.73441e-08	0.870139	0.0146174	0.115009	0.000232915
1.2442e-08	2.29643e-06	0.0159209	0.984044	8.07233e-08	3.22724e-05
4.85839e-09	1.55307e-07	0.000503063	0.999432	1.77105e-08	6.49263e-05
8.37129e-07	1.65443e-07	0.911362	0.0575459	0.0301191	0.000972092
3.69042e-11	1.19595e-08	1.97454e-05	0.999833	2.51705e-14	0.000147335
3.84027e-06	1.87851e-09	0.633172	0.0027345	0.00080132	0.363288
6.66742e-06	6.75795e-10	0.98849	0.000278434	0.0112177	7.14185e-06
5.79002e-07	1.51108e-06	0.386211	0.592503	0.0125724	0.00871148
6.54573e-07	6.01798e-07	0.70856	0.202879	0.0756606	0.0128992
8.34078e-07	2.96268e-09	0.990914	0.000778795	0.000459997	0.00784651
5.90445e-08	1.77664e-05	0.0153876	0.982553	0.000274975	0.00176668
5.06163e-08	5.14085e-09	0.837204	0.00749884	0.15513	0.000167566
3.34717e-07	3.99109e-07	0.554772	0.398616	0.028763	0.0178487
1.29346e-05	4.0481e-07	0.922426	0.0746529	0.00273637	0.000171452
9.27813e-08	7.88474e-07	0.0612616	0.892426	1.09158e-06	0.0463107
6.88581e-08	2.18445e-06	0.333176	0.624645	0.0237719	0.0184048
1.79788e-06	1.36469e-06	0.657597	0.307165	0.0106329	0.0246019
2.96008e-08	5.46082e-07	0.00915676	0.985265	5.82001e-07	0.00557724
1.71371e-06	3.69209e-07	0.63655	0.28537	0.00688671	0.0711919
5.50562e-07	2.42484e-10	0.997399	0.000363895	0.00011479	0.00212225
1.43106e-06	8.16094e-07	0.321634	0.566651	0.00117861	0.110534
8.87485e-07	2.06204e-06	0.131357	0.764133	0.00110745	0.103399
3.37443e-08	1.03373e-09	0.865623	0.134377	3.81419e-08	1.48055e-07
2.4858e-07	6.62712e-08	0.847056	0.0566636	0.0947855	0.00149487
1.22236e-06	2.21326e-07	0.872812	0.0854423	0.0401831	0.00156072
1.28323e-10	7.03064e-12	0.537007	6.84097e-05	0.462924	2.77982e-08
3.7193e-07	3.01456e-08	0.962521	0.0129405	0.0245115	2.62321e-05
1.16188e-06	1.68949e-08	0.965413	0.0126939	0.00986966	0.0120219
6.18219e-08	6.96882e-07	0.395994	0.591375	1.90871e-05	0.0126108
4.05714e-06	1.65573e-06	0.655079	0.261227	0.0643923	0.0192958
2.74789e-07	1.6868e-08	0.869349	0.014335	0.115944	0.000371208
1.21046e-09	2.3329e-14	0.761105	2.18291e-08	0.238895	4.59034e-13
1.36373e-07	4.60058e-06	0.437946	0.147056	0.046685	0.368308
1.5799e-06	5.77878e-07	0.106557	0.871758	1.66279e-07	0.0216834
